# Supplementary material for: Electrocardiogram Features of Left Ventricular Excessive Trabeculation with Preserved Cardiac Function in Light of Cardiac Magnetic Resonance and Genetics
Source: J Clin Med. 2024 Oct 3;13(19):5906. doi: 10.3390/jcm13195906 (PMC11477278; doi:10.3390/jcm13195906)
Supplement: Supplementary file 1 [file jcm-13-05906-s001.zip]

Archive with 5 entries (5 files):
- Table S5.pdf
- Table S1.pdf
- Table S2.pdf
- Table S3.pdf
- Table S4.pdf
